# Supplementary material for: Improved piggyBac Transformation with Capped Transposase mRNA in Pest Insects
Source: Int J Mol Sci. 2023 Oct 13;24(20):15155. doi: 10.3390/ijms242015155 (PMC10606561; doi:10.3390/ijms242015155)
Supplement: Supplementary file 1 [file ijms-24-15155-s001.zip]

Archive with 5 entries (4 files):
- Suppl file 1_edit.pdf
- Tables S1-S10.xlsx
- __MACOSX/
- __MACOSX/._Suppl file 1.pdf
- __MACOSX/._Tables S1-S10.xlsx
