# Supplementary material for: Improved piggyBac Transformation with Capped Transposase mRNA in Pest Insects
Source: Int J Mol Sci. 2023 Oct 13;24(20):15155. doi: 10.3390/ijms242015155 (PMC10606561; doi:10.3390/ijms242015155)
Supplement: Supplementary file 1 [file ijms-24-15155-s001.zip › Tables S1-S10.xlsx]

## Sheet: Table S1
Table S1: Comparative standard pBac helper and hyperactive pBac helper plasmid injection data in Ae. aegypti
Exp. No.	helper template	[helper/ donor] (ng/ul)	donor construct	donor plasmid (insert) size (bp)	no. injected embryos	no. G0 larvae	hatch rate (%)	no. G0 adults	eclosion rate (%)	group size	total families	% fertile families	no. transg. families	no. transg events	no. transg. events/G0	total no. G1 screened	total no. G1 screened / transg. line	no. inj. embryos/ transg. line	transp. eff. (%)
1	pBac	300/150	AH452	(5267) 8649	623 *	182	29.2135	143	78.5714	7-15	8	100	4	4	1	n.d	n.d	155.75	2.7972
2	pBac	200/500	V3	(3545) 6911	234	73	31.1966	63	86.3014	1-15	25	52	1	1	1	8830	8830	234	1.25
3	pBac	400/600	V285	(5180) 8682	705	182	25.8156	117	64.2857	1-11	18	88.8889	2	2	1	14966	7483	352.5	1.7094
4	pBac	300/500	V286	(5600) 9102	680	91	13.3824	38	41.7582	1-8	15	60	0	0	na	8772	n.a.	n.a.	0
5	pBac	160/185	V258	(6190) 9690	922	96	10.4121	36	37.5	1-7	18	83.3333	0	0	na	6631	n.a.	n.a.	0
6	pBac	400/600 and 228/342	V258	(6190) 9690	599	145	24.207	50	34.4828	3-16	11	100	0	0	na	18721	n.a.	n.a.	0
7	pBac	300/150	V257	(7088) 10587	1113	474	42.5876	362	76.3713	2-15	26	100	2	2	n.d.	93998	46999	556.5	0.552486
8	pBac	200/500	V19	(3630) 7163	257	47	18.2879	30	63.8298	4-15	9	100	2	2	1	5185	2592.5	128.5	6.66667
9	pBac	300/500	V19	(3630) 7163	192	65	33.8542	40	61.5385	2-9	11	63.6364	0	0	na	2679	n.a.	n.a.	0
10	pBac	200/500	V19	(3630) 7163	399	54	13.5338	33	61.1111	1-5	13	46.1538	0	0	na	1313	n.a.	n.a.	0
11	pBac	200/500	V19	(3630) 7163	462	68	14.7186	33	48.5294	8-9 ***	7	100	2	2	1	1389	694.5	231	6.06061
12	pBac	300/300	V368	(5835) 11097	257	15	5.83658	9	60	1 (M), 1-5 (F)	7	42.8571	0	0	na	502	n.a.	n.a.	0
13	pBac	100/300	V368	(5835) 11097	148	8	5.40541	5	62.5	1 (M), 1-5 (F)	4	75	0	0	na	382	n.a.	n.a.	0
14	ihyPB	100/200	V286	(5600) 9102	594	48	8.08081	36	75	1-9	12	75	0	0	na	9382	n.a.	n.a.	0
15	ihyPB	200/200	V286	(5600) 9102	730	63	8.63014	50	79.3651	1-7	17	70.5882	0	0	na	7604	n.a.	n.a.	0
16	ihyPB	200/200	V258	(6190) 9690	895	61	6.81564	40	65.5738	1-4	13	69.2308	0	0	na	5199	n.a.	n.a.	0

## Sheet: Table S2
Table S2: Comparative pBac helper plasmid and pBac mRNA injection data in Ae. aegypti
exp. no.	helper template	helper/ construct [ng/ul]	donor name	insert (plasmid) size (bp)	no. injected embryos	no. larvae hatched	hatch rate (%)	no. adults	adult eclosion rate (%)	no. single/group crossed G0	group size	no. all G0 families	no. fertile G0 families	% fertile G0 families	no. transgenic G0 families	total no. transg. events	no. transg. events/ G0 founder	total no. G1 screened	total no. G1 of transg. fam.	no. pos. G1 of transg. fam.	% pos. G1 within transg. fam.	no. inj. embryos/ transg. line	no. G0 adults / transg. line	total no. G1 screened / transg. line	G1 with multiple integrations	% multiple integrations	max. no. integr. / individual	transp. eff. (%)
1	plasmid	300/150	AH452	5267 (8649)	623	182	29.2135	143	78.5714	143/0	7-15	8	8	100	4	4	1	n.d	n.d	n.d	n.d	155.75	35.75	n.d	0	0	1	2.7972
2	plasmid	200/500	V3	3545 (6911)	234	73	31.1966	63	86.3014	8/72	1-15	25	13	52	1	1	1	8830	1929	19	0.984966	234	63	8830	0	0	1	1.5873
3	plasmid	400/600	V285	5180 (8682)	705	182	25.8156	117	64.2857	1/116	1-11	18	16	88.8889	2	2	1	14966	395	43	10.8861	352.5	58.5	7483	0	0	1	1.7094
4	plasmid	300/500	V286	5600 (9102)	680	91	13.3824	38	41.7582	9/30	1-8	15	9	60	0	0	n.a.	8772	n.a.	n.a.	n.a.	n.a.	n.a.	n.a.	n.a.	n.a.	n.a.	0
5	plasmid	160/185	V258	6190 (9690)	922	96	10.4121	65	67.7083	2/63	1-7	18	15	83.3333	0	0	n.a.	6631	n.a.	n.a.	n.a.	n.a.	n.a.	n.a.	n.a.	n.a.	n.a.	0
6	plasmid	400/600; 228/342	V258	6190 (9690)	599	145	24.207	85	58.6207	0/85	3-16	11	11	100	0	0	n.a.	18721	n.a.	n.a.	n.a.	n.a.	n.a.	n.a.	n.a.	n.a.	n.a.	0
7	plasmid	300/150	V257	7088 (10587)	1113	474	42.5876	362	76.3713	0/362	2-15	26	26	100	2	2	n.d.	93998	6610	14	0.0148939	556.5	181	46999	0 of 2	0	n.d.	0.552486
8	plasmid	200/500	V19	3630 (7163)	257	47	18.2879	30	63.8298	0/60	4-15	9	9	100	2	2	1	5185	1558	154	2.97011	128.5	15	2592.5	1 of 2	50	2	6.66667
9	plasmid	300/500	V19	3630 (7163)	192	65	33.8542	40	61.5385	0/45	2-9	11	7	63.6364	0	0	n.a.	2679	n.a.	n.a.	n.a.	n.a.	n.a.	n.a.	n.a.	n.a.	n.a.	0
10	plasmid	200/500	V19	3630 (7163)	399	54	13.5338	33	61.1111	2/31	1-5	13	6	46.1538	0	0	n.a.	1313	n.a.	n.a.	n.a.	n.a.	n.a.	n.a.	n.a.	n.a.	n.a.	0
11	plasmid	200/500	V19	3630 (7163)	462	68	14.7186	33	48.5294	0/33	8-9 ***	7	7	100	2	2	1	1389	150	6	0.431965	231	16.5	694.5	1 of 2	50	1	6.06061
12	plasmid	300/300	V368	5835 (11097)	257	15	5.83658	9	60	6/3	1 (M), 1-5 (F)	7	3	42.8571	0	0	n.a.	502	n.a.	n.a.	n.a.	n.a.	n.a.	n.a.	n.a.	n.a.	n.a.	0
13	plasmid	100/300	V368	5835 (11097)	148	8	5.40541	5	62.5	3/2	1 (M), 1-5 (F)	4	3	75	0	0	n.a.	382	n.a.	n.a.	n.a.	n.a.	n.a.	n.a.	n.a.	n.a.	n.a.	0
avg							20.6501		63.9328					77.8361							3.0576	276.375	61.625	13319.8		16.6667	1.2	1.49028
note: this list excludes 6 large scale injection experiments which did not produce a single transgenic line, as it can't be excluded that the failure to create transgenic lines in these experiments was due to the injected transgene construct causing lethality in successfully transformed G0/G1
14	mRNA	182/300	V96	5278 (8813)	113	13	11.5044	6	46.1538	6/0	1	6	3	50	1	≥ 4	4	370	117	25	21.3675	28.25	1.5	370	1 of 4	25	4	66.6667
15	mRNA	182/300	V97	4307 (7841)	298	15	5.03356	11	73.3333	11/0	1	11	4	36.3636	2	≥ 7	≥ 2 - ≥5	514	179	51	28.4916	42.5714	1.57143	257	6 of 7	85.7143	6	63.6364
16	mRNA	300/300	V370	5870 (11131)	576	180	31.25	156	86.6667	0/156	(2-) 15	12	12	100	11	≥ 19 **	≥1	4388	4213	128	3.03822	30.3158	8.21053	398.909	12 of 19	63.1579	2	12.1795
17	mRNA	300/300	V369	6420 (11684)	520	85	16.3462	68	80	0/68	(2-) 15	6	6	100	5	≥ 8 **	≥1	2173	2068	44	2.12766	65	8.5	434.6	2 of 8	25	2	11.7647
18	mRNA	300/300	V19	3630 (7163)	527	47	8.91841	23	48.9362	22/11	1 (M), 1-4 (F)	28	17	60.7143	10	≥ 24	1 - ≥5	1813	1813	1247	68.781	21.9583	0.958333	181.3	12 of 19	63.1579	18	104.348
19	mRNA	100/300	V19	3630 (7163)	310	17	5.48387	12	70.5882	10/2	1 (M), 1-4 (F)	9	6	66.6667	2	≥ 7	≥3 - ≥4	1195	1195	211	17.6569	44.2857	1.71429	597.5	6 of 11	54.5455	4	58.3333
20	mRNA	100/300	V19	3630 (7163)	646	10	1,61 ****	8	80	6/2	1 (M), 1-2 (F)	7	7	100	3	≥ 4	1 - 2	1030	331	97	29.3051	161,5 ****	2	257.5	1 of 4	25	2	50
21	mRNA	300/300	V368	5835 (11097)	449	33	7.34967	22	66.6667	17/5	1 (M), 1-5 (F)	18	10	55.5556	5	≥ 12	≥2 - 4	1014	589	314	53.3107	37.4167	1.83333	202.8	7 of 12	58.3333	9	54.5455
22	mRNA	100/300	V368	5835 (11097)	281	14	4.98221	12	85.7143	5/7	1 (M), 1-5 (F)	7	6	85.7143	5	≥ 9	1 - ≥3	870	600	153	25.5	31.2222	1.33333	174	5 of 9	55.5556	14	75
avg							11.3585		70.8955					72.7794							27.731	37.6275	3.06903	319.29		50.6072	6.77778	55.1638

## Sheet: Table S3 - indiv backcrosses
Table S3: Integration event analysis in pBac mRNA injections in Ae. aegypti
V19
name G0	# G0 founder	name G1	# G1 founder	# G1 analyzed	ddPCR integration events	min. # diff events per G0 famliy	min. # diff. events per G0 founder	gen. Integration site:
V19-M34	1	V19-M34M1	1 male	1	2	3	3
		V19-M34M2	1	1	3
		V19-M34M3	1	1	2
		V19-M34F2	2 females	2	2, 3
		V19-M34M6	1	1	1			Chromosome 1, 265,027,382
V19-M37	1	V19-M37M1	1	1	3	4	4
		V19-M37M2	1	1	4
		V19-M37M5	16	3	2, 1, 2
V19-M41	1	V19-M41M1	1	1	1	2	2	Chromosome 2, 69,308,677
		V19-M41F1	1	1	1			Chromosome 3, 265,183,726
V19-M45	1	V19-M45M1	1	1	3	5	5
		V19-M45M3	1	1	4
		V19-M45M7	6	3	1, 3, 5
		V19-M45F2	7	3	2, 1, 2
V19-M46	1	V19-M46M1	1	1	13	2	2
		V19-M46M2	1	1	11
V19-M47	1	V19-M47M1	1	1	10	5	5
		V19-M47M2	1	1	18
		V19-M47M3	1	1	8
		V19-M47M4	1	1	6
		V19-M47F2	6	3	5, 5, 6
V19-F18	3	V19-F18M1	1	1	6	5	1.66667
		V19-F18M3	1	1	6
		V19-F18M5	1	1	4
		V19-F18M7	1	1	1			not analyzed
		V19-F18M11	15	3	3, 1, 4
		V19-F18F3	23	3	1, 3, 2
V19-M51	1	V19-M51M1	231	not further analyzed		1	1
V19-M52	1	V19-M52M1	115			1	1
V19-M55	1	V19-M55F1	5			1	1
V19-F20	4	V19-F20M1	18			1	1
V19-F23	2	V19-F23M1	37			1	1
total known number of independent events:	7	300 ng/ul helper, 100 ng/ul mRNA	24	300 ng/ul helper, 300 ng/ul mRNA
V96
G0 family	# G0	G1 family	# G1	# G1 analyzed	ddPCR integration events	min. # diff events per G0 famliy	min. # diff. events per G0 founder	gen. Integration site:
V96-F1_orl	1	V96-F1-M1_orl	1	1	?	4	4
		V96-F1-M2_orl	1	1	1			Chromosome 1, 294,726,373
		V96-F1-M3_orl	1	1	1			Chromosome 2, 238,434,5
		V96-F1-M4_orl	1	1	1			Chromosome 2, 238,434,5
		V96-F1-M7_orl	1	1	1			Chromosome 1, 294,726,373
		V96-F1-M8_orl	1	1	2
		V96-F1-F1_orl	1	1	1			not solved
total known number of independent events:	4
V97
G0 family	# G0	G1 family	# G1	# G1 analyzed	ddPCR integration events	min. # diff events per G0 famliy	min. # diff. events per G0 founder	gen. Integration site:
V97-F1_orl	1	V97-F1-M1_orl	1	1	6.4	5	5
		V97-F1-M2_orl	1	1	1			Chromosome 2, 22,977,773
		V97-F1-M3_orl	1	1	1			Chromosome 2, 22,977,773
		V97-F1-M4_orl	1	1	1			Chromosome 2, 22,977,773
		V97-F1-M5_orl	1	1	2.6
		V97-F1-M6_orl	1	1	1			Chromosome 2, 22,977,773
		V97-F1-M7_orl	1	1	2
		V97-F1-F1_orl	1	1	2
		V97-F1-F2_orl	1	1	3
		V97-F1-F3_orl	1	1	3
		V97-F1-F5_orl	1	1	1			Chromosome 2, 22,977,773
		V97-F1-F7_orl	1	1	4
V97-M4_orl	1	V97-M4-M1_orl	1	1	3	2	2
		V97-M4-M3_orl	1	1	2.3
		V97-M4-M5_orl	1	1	2
		V97-M4-F1_orl	1	1	2
		V97-M4-F3_orl	1	1	3
		V97-M4-F4_orl	1	1	2
		V97-M4-F5_orl	1	1	2
		V97-M4-F6_orl	1	1	2
		V97-M4-F7_orl	1	1	2
		V97-M4-F9_orl	1	1	2
		V97-M4-F10_orl	1	1	2
total known number of independent events:	7
V368
G0 family	# G0	G1 family	# G1	# G1 analyzed	ddPCR integration events	min. # diff events per G0 famliy	min. # diff. events per G0 founder	gen. Integration site:
V368-M1	1	V368-M1M1	1	1	2	2	2
		V368-M1M2	1	1	1			Chromosome 3, 94787209
		V368-M1M3	1	1	1			not analyzed
V368-M20	1	V368-M20M1	1	1	1	1	1	not analyzed
V368-M22	1	V368-M22M1	1	1	1	1	1	not analyzed
		V368-M22M2	1	1	1			Chromosome 3, 5813446
		V368-M22M3	1	1	1			Chromosome 3, 5813446
		V368-M22M4	1	1	1			not analyzed
V368-F1	3	V368-F1M1	1	1	3	2	0.666667
		V368-F1M2	1	1	1			Chromosome 3, 129318883
		V368-F1M4	1	1	3
		V368-F1M5	1	1	1			not analyzed
V368-F4	4	V368-F4M1	1	1	7	3	0.75
		V368-F4M3	1	1	(4.5)
		V368-F4M4	1	1	5
		V368-F4M5	1	1	14
V368-M2	1	V368-M2M1	1	1	1	2	2	not analyzed
		V368-M2M2	1	1	2
		V368-M2M3	1	1	2
V368-M7	1	V368-M7M1	1	1	2	2	2
		V368-M7F1	1	1	1			Chromosome 3, 81328378
V368-M8	1	V368-M8M1	1	1	1	4	4	not analyzed
		V368-M8M2	1	1	4
		V368-M8M3	1	1	8
		V368-M8M5	1	1	9
V368-M12	1	V368-M12M1	1	1	1	2	2	Chromosome 3, 51478716
		V368-M12M2	1	1	1			Chromosome 3, 51478716
		V368-M12M3	1	1	1			Chromosome 2, 123169378
		V368-M12M4	1	1	1			Chromosome 3, 51478716
V368-M14	1	V368-M14M1	1	1	1	2	2	not analyzed
		V368-M14M2	1	1	1			Chromosome 2, 5756115
		V368-M14M3	1	1	6
		V368-M14M4	1	1	6
		V368-M14M5	1	1	1			not analyzed
						* by genomic int. site
total known number of independent events:	9	300 ng/ul helper, 100 ng/ul mRNA	12	300 ng/ul helper, 300 ng/ul mRNA

## Sheet: Table S3 - group backcrosses
Table S3: Integration event analysis in pBac mRNA injections in Ae. aegypti
V369
name G2	# G2 founder	name G3	# G3 founder	# G3 analyzed	ddPCR integration events	min. # diff events per G2 famliy	min. # diff. events per G2 founder	genom. integr. position
MS0118-M1R	group of females	V369-M1RM1	1 male	1	1	3	1	Chromosome 2, 443084438
		V369-M1RM2	1 male	1	?
		V369-M1RM3	1 male	1	1			Chromosome 3, 382187605
		V369-M1RM4	1 male	1	1			Chromosome 3, 382187605
		V369-M1RM5	1 male	1	2
		V369-M1RM6	4 males		-
		V369-M1RM7	85 males		-
		V369-M1RF1	1 female	1	2
MS0118-F1	group of females	V369-F1M1	1 male	1	1	1	1	Chromosome 2, 353272628
		V369-F1M2	1 male		n/d
		V369-F1F2	1 female	1	1			Chromosome 2, 353272628
		V369-F1M3	64 males		-
MS0118-M3	group of females	V369-M3M1	1 male		n/d	1	1
		V369-M3M2	1 male	1	2
		V369-M3M3	1 male	1	2
		V369-M3F1	1 female	1	2
		V369-M3M4	80 males		-
MS0118-M2RG	group of females	V369-M2RGM1	1 male	1	1	1	1	Chromosome 1, 96783588
		V369-M2RGM2	1 male	1	1			Chromosome 1, 96783588
		V369-M2RGM3	41 males		-
MS0118-F2RG	group of females	V369-F2RGM1	1 male	1	1	1	1	Chromosome 2, 132677979
		V369-F2RGM2	1 male	1	1			Chromosome 2, 132677979
		V369-F2RGM3	18 males		-
MS0118-M1RG	group of females	V369-M1RGM1	1 male	1	1	1	1	Chromosome 2, 353321277
		V369-M1RGM2	1 male	1	1			Chromosome 2, 353321277
		V369-M1RGM3	29 males		-
total known number of indep events:	8
V370
name G2	# G2 founder	name G3	# G3 founder	# G3 analyzed	ddPCR integration events	min. # diff events per G2 famliy	min. # diff. events per G2 founder	genom. integr. position
MS0218-M1	large group	MS0218-M1M1	1 male	1	?	2	1
		MS0218-M1M2	1 male	1	1			not solved
		MS0218-M1M3	1 male	1	2
		MS0218-M1M4	group male
MS0218-M2		MS0218-M2M1	1 male	1	2	3	1
		MS0218-M2M2	1 male	1	1.67
		MS0218-M2M3	1 male	1	3.55
		MS0218-M2M4	group male
		MS0218-M2M5	group male
		MS0218-M2M6	group male
MS0218-M3		MS0218-M3M1	1 male	1	2	1	1
		MS0218-M3M2	1 male	1	2
		MS0218-M3M3	group male
		MS0218-M3F1	group female
MS0218-M4		MS0218-M4M1	1 male	1	2	1	1
		MS0218-M4M2	1 male	1	2
		MS0218-M4M3	group male
		MS0218-M4F1	group female
MS0218-M5		MS0218-M5M1	1 male	1	1	2	1	Chromosome 2, 111958339
		MS0218-M5M2	1 male	1	2
		MS0218-M5M3	1 male	1	2
		MS0218-M5M4	1 male	1	2
		MS0218-M5M5	group male
		MS0218-M5M6	group male
		MS0218-M5M7	group male
		MS0218-M5M8	1 male	1	2
MS0218-M6		MS0218-M6M1	1 male	1	1	2	1	s
		MS0218-M6M2	1 male	1	2
		MS0218-M6M3	group male
		MS0218-M6M4	group male
		MS0218-M6M5	group male
MS0218-F1		MS0218-F1M1	group male
		MS0218-F1M2	group male
name G2	# G2 founder	name G3	# G3 founder	name G4	# G4 founder	# G4 analyzed	ddPCR integration events	min. # diff events per G2 famliy	min. # diff. events per G2 founder	genom. integr. position
MS0218-F2		MS0218-F2M1	group male
		MS0218-F2M2	group male	V370-F2M2M1	1 male	1	1	3	1	chromosome 2, 105,857,572
				V370-F2M2M2	1 male	1	1			chromosome 2, 122,854,917
				V370-F2M2M4	1 male	1	2
				V370-F2M2M5	1 male	1	1			chromosome 2, 105,857,572
				V370-F2M2M6	1 male	1	1			chromosome 2, 105,857,572
				V370-F2M2M8	1 male	1	1			chromosome 2, 105,857,572
				V370-F2F1M1	1 male	1	1			chromosome 2, 122,854,917
				V370-F2F1M3	1 male	1	1			chromosome 2, 122,854,917
		MS0218-F2F1	group female	V370-F2F1M4	1 male	1	1			chromosome 2, 122,854,917
				V370-F2F1M5	1 male	1	1			chromosome 2, 122,854,917
				V370-F2F1M6	1 male	1	1			no PCR product
				V370-F2F1M8	1 male	1	1			chromosome 2, 122,854,917
name G2	# G2 founder	name G3	# G3 founder	name G4	# G4 founder	# G4 analyzed	ddPCR integration events	min. # diff events per G2 famliy	min. # diff. events per G2 founder	genom. integr. position
MS0218-F3		MS0218-F3M1	group male
		MS0218-F3M2	group male	MS0218-F3M2m1	1 male	1	1	1	1	not solved
				MS0218-F3M2m2M2	1 male	1	1			not solved
total known number of indep events:	15

## Sheet: Table S4
Table S4: Determination of the fertility rate of microinjected Ae. aegypti G0 adults
exp. no.	helper template	helper/ construct [ng/ul]	donor name	insert (plasmid) size (bp)	injected embryos*	larvae hatched	hatch rate	final adults	adult emergence rate (%)	no. indiv. backcrossed G0 adults	no. fertile single founder families	% fertile G0 indiv
2	plasmid	200/500	V3	3545 (6911) bp	234	73	31.1966	63	86.3014	8	5	62.5
4	plasmid	300/500	V286	5600 (9102) bp	680	91	13.3824	38	41.7582	9	3	33.3333
12	plasmid	300/300	V368	5835 (11097) bp	257	15	5.83658	9	60	6	4	66.6667
13	plasmid	100/300	V368	5835 (11097) bp	148	8	5.40541	5	62.5	3	2	66.6667
											avg	57.2917
14	mRNA	182/300	V96	5278 (8813) bp	113	13	11.5044	6	46.1538	6	3	50
15	mRNA	182/300	V97	4307 (7841) bp	298	15	5.03356	11	73.3333	11	4	36.3636
18	mRNA	300/300	V19	3630 (7163) bp	527	47	8.91841	23	48.9362	23	13	56.5217
19	mRNA	100/300	V19	3630 (7163) bp	310	17	5.48387	12	70.5882	8	6	75
20	mRNA	100/300	V19	3630 (7163) bp	646	10	1,61 ****	8	80	6	3	50
21	mRNA	300/300	V368	5835 (11097) bp	449	33	7.34967	22	66.6667	17	9	52.9412
22	mRNA	100/300	V368	5835 (11097) bp	281	14	4.98221	12	85.7143	5	4	80
											avg	57.2609

## Sheet: Table S5
Table S5: pBac mRNA injection data in Ae. albopictus.
exp. no.	helper template	[helper/ construct] (ng/ul)	donor construct	insert (plasmid) size (bp)	no. injected embryos	no. larvae hatched	hatch rate (%)	no. adults	adult eclosion rate (%)	no. single/group crossed G0	group size	no. all G0 families	no. fertile G0 families	% fertile G0 families	no. transgenic G0 families	total no. transg. events	no. transg. events/ G0 founder	total no. G1 screened	total no. G1 of transg. fam.	no. pos. G1 of transg. fam.	% pos. G1 within transg. fam.	no. inj. embryos/ transg. line	no. G0 adults / transg. line	total no. G1 screened / transg. line	G1 with multiple integrations	% multiple integrations	max. no. integr. / individual	transp. eff. (%)
1	mRNA	300/150	Modified AH452 (pXL-BACII_FRT_3xP3DsRed_FRT3_loxN-PUbeCFP-lox2272)	5205 (7845) bp	721	285	39.5284	238	83.5088	0/238	10-15	19	19	100	15	≥ 15	≥1	7049	6135	155	2.19889	48.0667	15.8667	469.933	n.d.	n.d.	n.d.	6.30252

## Sheet: Table S6
Table S6: Comparison of phiC31-RMCE injection data in Ae. aegypti using phsp-phiC31 helper plasmid or capped phiC31 mRNA
Exp. no	helper template	[helper/ donor] (ng/ul)	donor construct	no. injected embryos	no. larvae hatched	hatch rate (%)	no. adults	eclosion rate (%)	no. single/group crossed	group size	total no. G0 families	no. fertile G0 families	% fertile families	no. transg. G0 families	no. transg events	total G1 screened	no. G1 screened / transg. event	no. inj. embryos/ transg. event	no. transg. events/ G0	recomb. eff. (%)
1	phsp-phiC31	150/300	V101	510	16	3.13725	12	75	6/6	1 (M), 1-2 (F)	9	6	66.6667	0	0	1690	n.a.	n.a.	n.a.	0
2	phsp-phiC31	150/300	V101	237	18	7.59494	11	61.1111	1/10	1-2 (M), 4 (F)	5	5	100	0	0	2851	n.a.	n.a.	n.a.	0
3	mRNA	150/300	V101	502	22	4.38247	13	59.0909	9/4	1 (M), 1-2 (F)	11	4	36.3636	0	0	534	n.a.	n.a.	n.a.	0
4	mRNA	150/300	V101	335	11	3.28358	6	54.5455	2/4	1 (M), 1-2 (F)	4	2	50	0	0	458	n.a.	n.a.	n.a.	0
5	mRNA	150/300	V101	361	12	3.3241	10	83.3333	10/0	1 (M), 1(F)	7	4	57.1429	1 a)	1	318	318	361	1	10
6	phsp-phiC31	300/500	V101	443	12	2.7088	11	91.6667	5/4	1 (M), 1-2 (F)	9	4	44.4444	0	0	1059	n.a.	n.a.	n.a.	0
7	phsp-phiC31	300/500	V101	302	40	13.245	31	77.5	0/31	2 (M), 2-5 (F)	11	9	81.8182	2	2 b)	6068	3034	151	1	6.45161
8	mRNA	300/500	V101	412	9	2.18447	9	100	9/0	1 (M), 1 (F)	9	9	100	0	0	6250	n.a.	n.a.	n.a.	0
9	mRNA	300/500	V101	248	34	13.7097	25	73.5294	1/24	1-2 (M), 2-5 (F)	10	6	60	0 c)	0	3650	n.a.	n.a.	n.a.	0
I	phsp-phiC31	400/600	V101	779 d)	101	12.9653	58	57.4257	1/57	1-6 (M), 7-8 (F)	11	9	81.8182	3	4 f)	5126	1281.5	194.75	1	6.89655
II	phsp-phiC31	200/300	V101	767 d)	48	6.25815	23	47.9167	1/22	1-6 (M), (F)	6	6	100	1	2 g)	3490	1745	383.5	1	8.69565
III	phsp-phiC31	mixed e)	V101				9		0/9	5 (M), 4 (F)	2	2	100	1	1	588	588		1	11.1111
IV	phsp-phiC31	400/600	V301	724	122	16.8508	48	39.3443	0/48	2-7	9	8	88.8889	1	1	9528	9528	724	1	2.08333
V	phsp-phiC31	400/600	V303	640	69	10.7812	46	66.6667	0/46	4-7	8	8	100	3	3	7377	2459	213.34	1	6.52174
a) RMCE phenotype; one additional family with transient donor phenotype; parental phenotype in next generation
b) both integration events
c) one family with transient donor phenotype; parental phenotype in next generation
d) all injected eggs counted
e) mixed larvae either from the 400/600 or 200/300 injection
f) 2 RMCE and 2 integration events
g) 1 RMCE and 1 integration event

## Sheet: Table S7
Table S7: Comparison of Cre-RMCE injection data in Ae. aegypti using phsp-Cre helper plasmid or capped Cre mRNA
Exp. no	helper template	[helper/ donor] (ng/ul)	donor construct	no. injected embryos	no. larvae hatched	hatch rate (%)	no. adults	adult eclosion rate (%)	no. single/group crossed	group size	total no. G0 families	no. fertile G0 families	% fertile families	no. transg. G0 families	no. transg events	total G1 screened	no. G1 screened / transg. event	no. inj. embryos/ transg. event	no. transg. events/ founder	recomb. eff. (%)
1	phsp-Cre	450/350	V20	765	143	18.6928	82	57.3427	0/82	2-6 (M), 2-12 (F)	13	12	92.3077	2 *	2	9283	4641.5	382.5	1	2.43902
2	phsp-Cre	450/350	V20	165	11	6.66667	8	72.7273	0/8	2 (M), 2 (F)	4	1	25	0	0	390	n.a.	n.a.	n.a.	0
3	phsp-Cre	450/350	V20	397	5	1.25945	4	80	2/2	1 (M), 2 (F)	3	1	33.3333	0	0	137	n.a.	n.a.	n.a.	0
4	mRNA	450/350	V20	413	45	10.8959	33	73.3333	1/32	2-6 (M)/ 1-12 (F)	4	1	25	1 **	1	2419	390	413	0	3.0303
5	mRNA	450/350	V20	230	12	5.21739	7	58.3333	0/7	2 (M), 3 (F)	3	3	100	0	0	996	n.a.	n.a.	n.a.	0
6	mRNA	450/350	V20	348	20	5.74713	16	80	10/6	1 (M), 1-4 (F)	12	9	75	0	0	4926	n.a.	n.a.	n.a.	0
* 1 integration, one RMCE phenotype
** integration phenotype

## Sheet: Table S8
Table S8: Comparison of Cre-RMCE injection data in Ae. albopictus using phsp-Cre helper plasmid or capped Cre mRNA
exp. no.	helper template	[helper/ construct] (ng/ul)	donor construct	insert (plasmid) size (bp)	no. injected embryos	no. larvae hatched	hatch rate (%)	no. adults	adult eclosion rate (%)	no. single/group crossed G0	group size	no. all G0 families	no. fertile G0 families	% fertile G0 families	no. transgenic G0 families	total no. transg. events	no. transg. events/ G0 founder	total no. G1 screened	total no. G1 of transg. fam.	no. pos. G1 of transg. fam.	% pos. G1 within transg. fam.	no. inj. embryos/ transg. line	no. G0 adults / transg. line	total no. G1 screened / transg. line	recomb. eff. (%)
1	phsp-Cre	150/250	AH460 (pSL_loxN_3xP3AmCyn_lox2272)	1249 (4473) bp	531	103	19.3974	74	71.8447	0/74	4-12 (F)	6	6	100	1	≥ 1	≥1	3545	126	27	0.761636	531	74	3545	1.35135
2	phsp-Cre	150/250	AH460 (pSL_loxN_3xP3AmCyn_lox2272)	1249 (4473) bp	388	62	15.9794	44	70.9677	28/16	1 (M), 1-3 (F)	36	34	94.4444	1	≥1	≥1	4834	187	77	1.59288	388	44	4834	2.27273
3	mRNA	190/250	AH460 (pSL_loxN_3xP3AmCyn_lox2272)	1249 (4473) bp	507	75	14.7929	62	82.6667	39/23	1 (M), 1-3 (F)	50	46	92	0	0	n.a.	6349	n.a.	n.a.	n.a.	n.a.	n.a.	n.a.	0

## Sheet: Table S9
Table S9: Design of donor plasmids used in thus study
name	Construct design
AH443	see Schetelig & Handler, 2013
AH452	see Häcker et al. 2017
AH460	see Häcker et al. 2017
V3	see Häcker et al. 2017
V19	pB_attP_3xP3-EGFP_attPrev
V20	see Häcker et al. 2017
V96	pB_AePub_DsREd.T3_SV40
V97	pB_AeUbL40_DsRed.T3_SV40
V101	pSL_attB_3xP3DsRed-FRT3_3'pB_3xP3-FRT-AmCyan_attBrev
V146	see Schetelig et al. 2021
V183	see Schetelig et al. 2021
V184	see Schetelig et al. 2021
V185	see Schetelig et al. 2021
V188	see Schetelig et al. 2021
V209	see Yan et al., 2021a
V213	see Schetelig et al. 2021
V215	see Schetelig et al. 2021
V220	see Schwirz et al., 2020
V221	see Schwirz et al., 2020
V222	see Schwirz et al., 2020
V223	see Schwirz et al., 2020
V226	see Schetelig et al. 2021
V227	see Schetelig et al. 2021
V228	see Schetelig et al. 2021
V229	see Schetelig et al. 2021
V250	see Schetelig et al. 2021
V251	see Schetelig et al. 2021
V257	pBXLII_3XP3-FRT-ECFP_TREhs43_AlhidAla2_SV40_attP220
V258	pBXLII_3xP3_DsRED.T3_SV40_AeaSry-α_tTA_SV40
V265	see Yan et al. 2021b
V285	pBXLII_3XP3_DsRed_SV40_Aae-b2tubpro-540bp_tTA_SV40
V286	pBXLII_3XP3_DsRed_SV40_Aae-b2tubpro-960bp_tTA_SV40
V301	pSL_attB_3xP3-ECFP-SV40_TREhs43_AeIMP2-SV40_attBrev
V303	pSL_attB_3xP3-ECFP-SV40_TREhs43_AeMx2-SV40_attBrev
V368	pBXLII_attB_3xP3DsRed-AaeNos-tTA
V369	pBXLII_attB_3xP3DsRed-AaeExu-tTA
V370	pBXLII_attB_3xP3DsRed-AaeSrya-tTA
Table S9: Design of donor plasmids used in thus study.
given are the donor plasmid names and plasmid design for the plasmids cloned for this study. For the other plasmids please refer to the following references:
Häcker et al. 2017	Häcker I., Harrell II R.A., Eichner G., Pilitt K.L., O'Brochta D.A., Handler A.M., et al. Cre/lox-recombinase-mediated cassette exchange for reversible site-specific genomic targeting of the disease vector, Aedes aegypti. Sci Rep 2017, 7, p. 43883.
Schwirz et al. 2020	Schwirz J., Yan Y., Franta Z., Schetelig M.F. Bicistronic expression and differential localization of proteins in insect cells and Drosophila suzukii using picornaviral 2A peptides. Insect Biochem Mol Biol 2020, 119, p. 103324.
Schetelig & Handler 2013	Schetelig M.F., Handler A.M. A Functional Comparison of the 3xP3 Promoter by Recombinase-Mediated Cassette Exchange in Drosophila and a Tephritid Fly, Anastrepha suspensa. G3 (Bethesda) 2013, p.
Schetelig et al. 2021	Schetelig M.F., Schwirz J., Yan Y. A transgenic female killing system for the genetic control of Drosophila suzukii. Sci Rep 2021, 11, p. 12938.
Yan et al. 2021a	Yan Y., Schwirz J., Schetelig M.F. Characterization of the Drosophila suzukii beta2-tubulin gene and the utilization of its promoter to monitor sex separation and insemination. Gene 2021, 771, p. 145366.
Yan et al. 2021b	Yan Y., Kobayashi Y., Huang C., Liu B., Qian W., Wan F., et al. Highly Efficient Temperature Inducible CRISPR-Cas9 Gene Targeting in Drosophila suzukii. Int J Mol Sci 2021, 22, p.

[truncated: 1 more sheets: Table S10]
